# Supplementary material for: Toll-like receptor signaling in multiple myeloma cells promotes the expression of pro-survival genes B-cell lymphoma 2 and MYC and modulates the expression of B-cell maturation antigen
Source: Front Immunol. 2024 Jun 7;15:1393906. doi: 10.3389/fimmu.2024.1393906 (PMC11190062; doi:10.3389/fimmu.2024.1393906)
Supplement: Supplementary file 3 [file Table_2.xlsx]

## Sheet: Significantly altered genes
Supplementary Table 2. Significantly altered genes (adjusted P < 0.05) in RPMI-8266 cells treated with LPS for 48 hours compared with unstimulated cells.
	logFC	AveExpr	adj.P.Val
CXCL9	5.02445831740888	6.51089395398809	1.4100849317636e-15
IL10	2.39410083141431	4.58814828026259	0.00634352572168963
HLA-DRB1	1.76078330793393	5.77623279303877	5.09999710050204e-09
NFKB2	1.16692229021564	8.17534412594081	1.4351101137919e-12
MS4A1	1.15240588395696	9.05136262723386	1.70906233159651e-08
CCL5	1.02766676291947	7.31674231671995	1.08419757106622e-07
TYMP	0.905433172437964	8.43054331835807	1.55819311964207e-07
LTB	0.891304666140725	6.87866808126711	2.03645302332936e-10
STAT1	0.51074253488545	9.26445074235823	1.17369351447789e-05
AMPD2	0.50197690168017	7.40651753136315	0.0281064658091403
PSAT1	0.463257708434336	8.53416008304324	0.000562616746997994
NFKB1	0.455862421676398	7.44689784010389	0.0498635816055482
MYB	0.452662838038435	8.57880027730188	0.0224796256136663
ASNS	0.389615052810708	9.48550627629835	1.03459497863001e-05
CCND1	0.345586447157856	8.80467800941141	0.00892744705199365
BAD	0.331010410274574	8.99828337111907	0.00892744705199365
IRF4	0.322557326012568	11.328425053229	3.2170416267749e-07
BUB1	0.311865019442459	11.260447524605	1.60688903076911e-06
ATOX1	0.309170987132937	10.5487613471935	5.75631900658732e-07
SHMT2	0.272847306161454	10.9432962789193	2.13701579054073e-05
NDUFS7	0.270555021619165	10.2237987198106	0.000939189416827285
SREBF1	0.26749251326647	10.5010886771429	0.000939189416827285
ENO1	0.241211099547192	13.7744275365598	3.01508658267383e-11
PSMD13	0.232411584702177	10.4863745976954	0.00753736755721609
MYBL2	0.225775495544884	12.0320324020536	1.17369351447789e-05
PSME2	0.223795128711609	12.1861815499638	2.10867270769915e-06
HLA-A	0.22197952835247	12.3386814246045	7.89963190623807e-08
SQSTM1	0.20710764531859	11.8925061360075	1.07173655813638e-05
LDHA	0.206065642211286	14.3659401893335	7.22968245743647e-12
PFKL	0.196847762649902	10.1550069338142	0.0108417390781013
ACAT2	0.196664717648758	10.8886077423253	0.0093874071185834
BCL2L1	0.194282910437396	9.98665054474949	0.0380315785636482
HLA-C	0.183815007450695	10.438517955269	0.0193847377894909
SLC3A2	0.182078840035896	10.7837577626203	0.0231367284931438
SLC7A5	0.181302464874395	11.6938927843751	0.00334063069445819
SOD2	0.178135709222135	10.2286726685972	0.044388759160314
NME1	0.174318381891482	12.7941306459917	2.1911895129875e-05
SRM	0.173534418756946	13.2585721521814	5.99065583013245e-06
HLA-E	0.171162005037804	10.5609765054416	0.0466949100984319
PSMB3	0.169736059049001	12.3451053127786	0.000260421940291191
NPM1	0.168023562536806	15.8756217444805	4.71174857512895e-17
ASS1	0.160387451515515	10.6105902550193	0.00460502304513516
PKM	0.148387900519444	13.5295686688011	2.98104507809831e-06
PSMA7	0.145535751300864	12.7491227932059	0.000191228088545538
TYMS	0.140676953487427	11.8861901032119	0.0112783006088306
SOD1	0.137782885106313	12.72439141453	0.000306322032798471
MYC	0.137159822682753	13.0151205856925	0.000163373362095535
HSPE1	0.136315148847331	14.3114538741114	1.49697292100618e-06
PFKM	0.135515727881874	11.0634297559643	0.0461531977411114
COX4I1	0.128693620090262	12.5655656509275	0.00139709103424942
HPRT1	0.123855115347938	11.6368454432437	0.0328898840725085
PRDX1	0.103683329200873	14.2751819242293	0.000126385708869215
ALDOA	0.101544731337947	14.4298623551061	2.86085700783734e-05
UBB	0.0750090415003335	13.7199425231241	0.0293012320130811
PGK1	0.0684204205202548	13.7709659941292	0.0246755576078429
COX7B	0.0677780914329613	13.7242388840016	0.0328898840725085
GAPDH	0.0644511628369067	14.9148959455758	0.00222821137894111
CD180	-1.85779324685977	4.14572313103334	0.0116959894828037
MS4A4A	-1.02644842692573	8.40400433888884	4.56659553924406e-05
MYBL1	-0.889748609950813	5.24411665273417	0.0328898840725085
CD68	-0.7741763129469	7.83842552584882	0.00139709103424942
TLR4	-0.708604828835592	8.87915588328764	1.55819311964207e-07
LY86	-0.649967938966498	9.32440326231761	3.2170416267749e-07
TK2	-0.470627796015402	6.8982647043307	0.0466949100984319
TNFRSF17	-0.44094302589499	10.7781627792639	1.25417762083777e-08
DEPTOR	-0.432232976214344	10.4872497289497	1.25417762083777e-08
CTSZ	-0.415496546686697	10.6833516733515	1.11333188388675e-07
ITGB5	-0.394859610836814	9.93765474731651	1.08419757106622e-07
CD28	-0.383319256563666	10.5718939130529	3.2170416267749e-07
PLA2G15	-0.352213574886743	9.05436030050598	0.000513516824936968
CYBB	-0.302704424693378	11.6534445224599	3.2170416267749e-07
AGK	-0.288365211547136	9.77328266116271	0.00220298218704192
PRKAG1	-0.281978658568587	8.75476549674057	0.0361645812651721
MAPK1	-0.276431781986554	8.89352847429048	0.0380315785636482
CD8B	-0.275149824259652	10.7885242389651	5.94348670343471e-07
GBA	-0.265127040346425	10.0626248836513	0.00220298218704192
NQO1	-0.2539985751621	9.18280181687648	0.0358580839358606
CTSA	-0.240991769596416	10.2989365580401	0.0010927838190532
KRAS	-0.22144625587249	9.4433785144013	0.0349123753603756
SERINC1	-0.198049060712179	9.57141443582895	0.044388759160314
CDC20	-0.189823334088262	11.1027869096158	0.00682383788042428
HEXB	-0.173626216422923	10.9012330132846	0.00539613916593361
CD63	-0.172210532856388	11.6919753126438	0.00056648847815298
OGDH	-0.169609342157875	10.8276872776478	0.00443614357231467
PYCR2	-0.153756294729227	11.0030429931052	0.0328898840725085
GABARAP	-0.148683389286504	11.3965087042177	0.01058044543278
GUSB	-0.137077733383821	11.5935493222653	0.0054800042859348
NDUFB2	-0.127925677081553	11.8048165446498	0.0224796256136663
RPLP0	-0.108842198913434	15.8239526766162	7.22968245743647e-12
RPL23	-0.0749319934158041	14.7728407750873	0.000166700810698498
