# Supplementary material for: Toll-like receptor signaling in multiple myeloma cells promotes the expression of pro-survival genes B-cell lymphoma 2 and MYC and modulates the expression of B-cell maturation antigen
Source: Front Immunol. 2024 Jun 7;15:1393906. doi: 10.3389/fimmu.2024.1393906 (PMC11190062; doi:10.3389/fimmu.2024.1393906)
Supplement: Supplementary file 4 [file Table_3.xlsx]

## Sheet: Significantly altered genes
Supplementary Table 3. Signficantly differentially expressed genes (adj. P < 0.05) in RPMI-8266 cells treated with LPS for 48 hours compared with untreated cells
Gene	logFC	AveExpr	adj.P.Val
NFKBIZ	1.49594634153063	7.27443795139916	0.00683198585146211
IL8	1.43423548103694	9.24290858585969	3.04341370940889e-06
RET	1.21964015861025	4.5166445311669	0.047508091341702
FAS	1.19653176893099	7.56524420518629	8.91899381281898e-05
NUBP1	0.902755579390096	9.24688631717504	0.00492190162634241
NFKBIA	0.757461664117198	10.4170631076924	2.20296041574609e-05
TNFAIP3	0.605479843662051	8.00659215784126	0.0313460105760798
MYB	0.536808462980243	10.095857757142	0.00519771065052887
STAT1	0.513049348682426	10.1767398530484	0.00683198585146211
BCL2	0.486585968369242	9.65417096146241	0.00844826563386958
HGF	0.48417904578808	10.3428302778285	0.00339937324414802
PIM1	0.449924779761727	10.2694236351969	0.00683198585146211
IGFBP3	0.322744394534832	13.2932294899841	0.01358605162944
MCM4	0.320800702860591	12.4558531325264	0.0474338820738674
FLNA	0.275648431099704	11.4457445851462	0.0154227618902128
BCL2L1	0.267544222223414	11.1574048434272	0.0313460105760798
LEFTY2	-0.713988905747732	8.82476225724854	0.00151392292758839
PRKCB	-0.699329551965737	7.10067987613987	0.0313460105760798
TLR4	-0.681812133424877	9.02311433835694	0.00683198585146211
ITGB7	-0.490891967441119	14.7160272278719	8.91899381281898e-05
PLA2G4A	-0.421038202993405	10.4439346406533	0.00483800838298431
GNAS	-0.311920427143869	12.1141158056792	0.00683198585146211
